# Supplementary material for: A Platelet-Powered Drug Delivery System for Enhancing Chemotherapy Efficacy for Liver Cancer Using the Trojan Horse Strategy
Source: Pharmaceutics. 2024 Jul 5;16(7):905. doi: 10.3390/pharmaceutics16070905 (PMC11279470; doi:10.3390/pharmaceutics16070905)
Supplement: Supplementary file 1 [file pharmaceutics-16-00905-s001.zip]

Archive with 1 entries (1 files):
- pharmaceutics-3064949-supplementary.pdf
